# Supplementary material for: Transient Receptor Potential Vanilloid 2 Regulates Myocardial Response to Exercise
Source: PLoS One. 2015 Sep 10;10(9):e0136901. doi: 10.1371/journal.pone.0136901 (PMC4565583; doi:10.1371/journal.pone.0136901)
Supplement: S1 Dataset — (XLS) [file pone.0136901.s001.xls]

## Sheet: Fig1B
	n-term			S1-S3			S4-S6
WT	0.000949858			0.000525144			0.00025275
	0.00188224			0.000143168			0.000620191				N-term	S1-S3	S4-S6	C-tail	TRPV2
	0.000539284			0.000215504			0.000685764			WT	11.7645	5.15027	4.98445	7.97974	6.41171
	0.000992485			0.000410594			0.000481559			TRPV2-KO	6.01825	7.85353	3.15491	0.235641	0.273503
	0.000690534			0.000510194			0.000848185
	0.00144471			0.00138426			0.000267162			SEM
	0.00173602	0.00117645	0.00019582	0.000416326	0.000515027	0.000154638	0.000333506	0.000498445	8.64067e-05		1.9582	1.54638	0.864067	2.38774	1.70349
KO	0.000673983			0.000729907			9.51129e-05				2.73286	1.9858	0.984482	0.149585	0.182764
	0.00161976			0.00124901			0.000239946
	0.000432004			0.00149739			0.000626673
	0.000141524			0.000397066			0.00027246
	0.000141851	0.000601825	0.000273286	0.000559593			0.0005915
				0.000279151	0.000785353	0.00019858	6.7255e-05	0.000315491	9.84482e-05
	C-tail			TRPV2
WT	0.000218512		WT	0.000273722
	0.00171212			0.000740096
	0.000359929			0.000182477
	0.000716539			0.000743524
	0.000376082			0.0013433
	0.000525751			0.00102511
	0.00167689	0.000797974	0.000238774	0.000179965	0.000641171	0.000170349
KO	0		KO	0
	7.56658e-05			0
	0			1.37203e-05
	0			2.50181e-05
	6.57188e-05			9.8013e-05
	0	2.35641e-05	1.49585e-05		2.73503e-05	1.82764e-05
