# Supplementary material for: Transient Receptor Potential Vanilloid 2 Regulates Myocardial Response to Exercise
Source: PLoS One. 2015 Sep 10;10(9):e0136901. doi: 10.1371/journal.pone.0136901 (PMC4565583; doi:10.1371/journal.pone.0136901)
Supplement: S2 Dataset — (XLS) [file pone.0136901.s002.xls]

## Sheet: Fig2A
Gel 224	TRPV2	GAPDH	ratio	AVG	SEM		X10	TRPV2	GAPDH
	32760	41184	0.795455
	29822	26871	1.10982
	18135	30927	0.586381
WT	28613	23829	1.20076	0.923105	0.141902			9.23105	1.41902
	27001	25857	1.04424
	23777	17797	1.33601
	23374	22607	1.03393
trpv2-KO	27612	31122	0.887218	1.07535	0.0939954			10.7535	0.939954
				TRPV2		SEM
			WT	9.23105		1.41902
			TRPV2-KO	10.7535		0.939954
