# Supplementary material for: Transient Receptor Potential Vanilloid 2 Regulates Myocardial Response to Exercise
Source: PLoS One. 2015 Sep 10;10(9):e0136901. doi: 10.1371/journal.pone.0136901 (PMC4565583; doi:10.1371/journal.pone.0136901)
Supplement: S3 Dataset — (XLS) [file pone.0136901.s003.xls]

## Sheet: Fig3A
	WEEK	Week 1	Week 2	Week 3	Week 4	SEM					p values
	WT	1.81679	1.5	2.20741	3.48485	0.349616	0.302675	0.475153	0.556199		1 wk ko vs 1 week wt	2.67979e-09
	TRPV2-KO	9.1028	13.433	19.0385	27.2239	1.29307	1.74766	2.00378	2.26723		2 wk ko vs 2 week wt	1.42837e-13
											3 wk ko vs 3 week wt	3.16309e-20
											4 wk ko vs 4 week wt	8.96152e-34

## Sheet: Fig3B
		G1	G1	G2	G3	G3	G1	G2	G2	G3	G3
		462	463	493	KO I	KO II	485	WT I	WT II	WT 1	WT2
	week 1	10	12.98	5.07	12.48	24.37	60	56.45	55.45	60	60			WT	TRVP2 -KO
	week 2	60	60	9	1	1	60	60	60	60	60		AVE	53.818	14.9325
	week 3	17	60	1.2	1	7.3	60	60	3.2	60	60		SEM	3.52024	4.56143
	week 4	5.25	8	1	1	1	60	60	15	46.26	60
										5.38944e-08
			Time of Failure	SEM
	WT		53.818	3.52024
	TRPV2-KO		14.9325	4.56143

## Sheet: Fig3C
	AVERAGE TIME / WEEK			SEM
	Baseline	WT	TRPV2-KO	WT	KO
	1 week	1899-12-31 03:26:44	1899-12-31 00:35:37	1899-12-31 00:09:33	1899-12-31 00:14:01
	2 weeks	1899-12-31 04:01:11	1899-12-31 00:45:30	1899-12-31 00:12:49	1899-12-31 00:18:31
	3 weeks	1899-12-31 04:40:14	1899-12-31 01:13:28	1899-12-31 00:09:18	1899-12-31 00:17:38
	4 weeks	1899-12-31 03:44:21	1899-12-31 01:24:13	1899-12-31 00:14:09	1899-12-31 00:17:33
	5 weeks	1899-12-31 04:03:10	1899-12-31 01:34:02	1899-12-31 00:14:13	1899-12-31 00:18:16
	6 weeks	1899-12-31 03:23:22	1899-12-31 01:55:27	1899-12-31 00:13:41	1899-12-31 00:22:05
	7 weeks	1899-12-31 03:42:57	1899-12-31 02:10:56	1899-12-31 00:12:09	1899-12-31 00:24:03
	8 weeks	1899-12-31 03:49:40	1899-12-31 02:39:01	1899-12-31 00:11:15	1899-12-31 00:19:21

## Sheet: Fig3D
	AVERAGE TRP DIST / WEEK			SEM
		WT	TRPV2-KO	WT	KO
	1 week	4.07564	0.493571	0.438567	0.235795
	2 weeks	7.10214	1.003	0.685504	0.454224
	3 weeks	9.73143	1.62238	0.899791	0.484283
	4 weeks	7.69	2.07056	0.836762	0.485244
	5 weeks	12.0464	3.02659	2.34576	0.729759
	6 weeks	8.79375	5.86048	1.13032	1.1072
	7 weeks	10.785	5.62564	0.955665	0.999659
	8 weeks	10.526	6.202	0.962961	0.849756
