# Supplementary material for: Transient Receptor Potential Vanilloid 2 Regulates Myocardial Response to Exercise
Source: PLoS One. 2015 Sep 10;10(9):e0136901. doi: 10.1371/journal.pone.0136901 (PMC4565583; doi:10.1371/journal.pone.0136901)
Supplement: S4 Dataset — (XLS) [file pone.0136901.s004.xls]

## Sheet: Fig4A
	Fig 4A
genotype
	tw
	g
WT	7.53628
WT	8.14866
WT	5.19232
WT	6.73384
WT	9.24673
avg	7.37156
SEM	0.682022
	tw
	g
KO	5.65689
ko	6.12145
ko	7.21952
ko	6.14257
ko	8.42318
ko	8.29648
avg	6.97668
SEM	0.485187
	6

## Sheet: Fig4B
	Fig 4B
genotype
confirmed
WT	30.6591
WT	30.3846
WT	30.638
WT	34.439
Avg	31.5302
SEM	0.971614
TRPV2-KO	29.3921
TRPV2-KO	32.1795
TRPV2-KO	29.6666
avg	30.4127
SEM	0.886931

## Sheet: Fig4C
	Fig 4C
	40	70	80	100	125
	mN/mm2	mN/mm2	mN/mm2	mN/mm2	mN/mm2
WT	93.5145
WT	122.335		147.291	145.871	142.219
WT	91.4968	147.474	157.313	163.983	163.983
WT	90.4702	132.351	141.311	148.713	149.005
WT	83.607	126.672	132.268	138.108	141.514
avg	99.42	141.65	149.325	154.2	154.425
SEM	6.15885	4.95421	4.60115	5.68082	7.22823
	5	3	4	4	4
TRPV2-KO	103.558
TRPV2-KO	137.155
TRPV2-KO	141.241	178.775	187.251	159.807	159.807
TRPV2-KO	122.916	166.963	179.952	197.902	197.902
TRPV2-KO	135.54	165.046	173.441	182.083	182.083
avg	128.082	170.261	180.215	179.93	179.93
SEM	6.85281	4.29291	3.98881	11.0496	11.0496
	5	3	3	3	3

## Sheet: Fig4D
Fig 4D
fatigue	fatigue	fatigue	fatigue	fatigue
0	0.5	1	1.5	2
0 min	0.5 min	1 min	1.5 min	2 min
1	0.846074	0.645661	0.415289	0.353306
1	0.825311	0.614907	0.392081	0.26087
1	1.03586	0.969655	0.54069	0.26069
1	0.97026	0.730483	0.45539	0.247212
1	0.807756	0.716997	0.395215	0.210396
avg	0.897053	0.735541	0.439733	0.266495
SEM	0.0449149	0.0623738	0.0276474	0.0235801
	5	5	5	5
fatigue	fatigue	fatigue	fatigue	fatigue
0	0.5	1	1.5	2
0 min	0.5 min	1 min	1.5 min	2 min
1	0.92369	0.763098	0.482916	0.339408
1	0.846074	0.69938	0.446281	0.299587
1	0.810742	0.599318	0.365729	0.248934
1	0.853435	0.664122	0.438168	0.308397
1	0.865971	0.797753	0.491172	0.284109
1	0.757927	0.674401	0.399845	0.246713
avg	0.842973	0.699679	0.437352	0.287858
SEM	0.0226825	0.0292211	0.0196551	0.0146501
	6	6	6	6
