# Supplementary material for: Transient Receptor Potential Vanilloid 2 Regulates Myocardial Response to Exercise
Source: PLoS One. 2015 Sep 10;10(9):e0136901. doi: 10.1371/journal.pone.0136901 (PMC4565583; doi:10.1371/journal.pone.0136901)
Supplement: S5 Dataset — (XLS) [file pone.0136901.s005.xls]

## Sheet: Fig5A
			Voluntary							Forced
	Change from Baseline							Change from Baseline
	WT					t-test		WT					t-test
	Baseline	8 Week	% Increase	Ave %	SEM	0.0146362		Baseline	4 Week	% Increase	Ave %	SEM	0.163271
	38.259	48.404	26.5166	2.92765	9.68782			34.92	52.848	51.3402	23.5193	16.769
	54.53	45.196	-17.1172					53.011	52.696	-0.594216
	35.763	45.457	27.1062					26.023	39.915	53.3835
	38.195	44.19	15.6958
	41.242	39.066	-5.27617					43.432	39.066	-10.0525
	51.854	36.63	-29.3594
								KO
	KO							Baseline	4 Week	% Increase	Ave %	SEM
	Baseline	8 Week	% Increase	Ave %	SEM			43.979	49.746	13.1131	-0.791387	4.55323
	37.329	30.391	-18.5861	-20.7766	4.34375			33.817	35.966	6.35479
	40.237	26.283	-34.6795					34.766	33.317	-4.16787
	37.384	35.123	-6.04804					33.464	30.627	-8.47777
	49.239	34.04	-30.8678					41.172	36.734	-10.7792
	41.487	32.893	-20.7149
	32.885	28.359	-13.7631
										Forced	Voluntary
									WT	23.5193	2.92765
									TRPV2-KO	-0.791387	-20.7766
									SEM
									WT	16.769	9.68782
									TRPV2-KO	4.55323	4.34375

## Sheet: Fig5B
			Wheel								Treadmill
	Change from Baseline								Change from Baseline
	WT								WT
	Baseline	8 Week	% Increase	Ave %	SEM	t-test			Baseline	4 Week	% Increase	Ave %	SEM	t-test
	40.041	45.112	12.6645	-7.64252	8.00886	0.00259353			52.581	64.21	22.1164	2.18686	16.6629	0.699861
	58.26	53.533	-8.11363						59.07	47.297	-19.9306
	42.559	44.519	4.60537						32.395	44.78	38.2312
	42.238	45.061	6.68356
	41.208	31.094	-24.5438						48.924	33.43	-31.6695
	54.822	34.455	-37.1511
									KO
	KO								Baseline	4 Week	% Increase	Ave %	SEM
	Baseline	8 Week	% Increase	Ave %	SEM				41.79	41.915	0.299115	-3.65052	2.27481
	47.539	41.263	13.2018	-27.4823	3.69804				41.476	42.489	2.44238
	44.914	31.953	28.8574						48.741	46.666	-4.2572
	48.873	36.802	24.6987						45.62	42.585	-6.65278
	53.918	32.128	40.4132						59.688	53.669	-10.0841
	48.02	32.44	32.4448
	50.688	37.875	25.2782
													Forced	Voluntary
												WT	2.18686	-7.64252
												TRPV2-KO	-3.65052	-27.4823
												SEM
												WT	16.6629	8.00886
												TRPV2-KO	2.27481	3.69804

## Sheet: Fig5C
			Voluntary							Forced
	Change from Baseline					t-test		Change from Baseline					t-test
	WT					0.890018		WT					0.0122961
	Baseline	8 Week	% Increase	Ave %	SEM			Baseline	4 Week	% Increase	Ave %	SEM
	95.548	107.297	12.2964	11.7316	5.03738			66.411	82.305	23.9328	22.6717	4.29427
	93.597	84.427	-9.79732					89.743	111.416	24.1501
	84.032	102.107	21.5097					80.329	89.136	10.9637
	90.428	98.066	8.4465
	100.081	125.639	25.5373					88.773	116.861	31.6403
	94.587	106.313	12.3971
								KO
	KO							Baseline	4 Week	% Increase	Ave %	SEM
	Baseline	8 Week	% Increase	Ave %	SEM			105.238	118.684	12.7768	2.82028	2.66416
	78.522	73.654	-6.19954	9.86415	5.57041			81.533	84.647	3.81931
	89.585	82.254	-8.18329					71.329	71.394	0.091127
	76.491	95.438	24.7702					73.355	72.025	-1.8131
	91.323	105.951	16.0179					68.979	68.446	-0.772699
	86.395	101.398	17.3656
	64.876	74.876	15.414
												Forced	Voluntary
											WT	22.6717	11.7316
											TRPV2-KO	2.82028	9.86415
											SEM
											WT	4.29427	5.03738
											TRPV2-KO	2.66416	5.57041

## Sheet: Fig5D
	Treadmill		IVS;d	LVID;d	LVPW;d	IVS;s	LVID;s	LVPW;s				IVS;d	LVID;d	LVPW;d	IVS;s	LVID;s	LVPW;s
	WT		0.67475	4.17025	0.769	0.968	2.9405	1.04675		WT		0.7875	4.68675	0.7115	0.982	3.60275	0.96075
	TRPV2-KO		0.658	4.0798	0.682	0.7268	3.126	0.8686		KO		0.7318	4.2676	0.6994	0.8968	3.3226	0.866
	SEM		0.0217806	0.152439	0.0488791	0.119204	0.212215	0.0681681		SEM		0.040997	0.113793	0.0409563	0.0417512	0.231127	0.0252731
			0.0347155	0.0729989	0.00847939	0.0533933	0.136598	0.0243487				0.0539207	0.195677	0.0307776	0.0594898	0.191687	0.0478874
	P values		0.696939	0.583537	0.0885047	0.0863376	0.46903	0.0305489		P values		0.458195	0.128661	0.816145	0.303795	0.377572	0.1503
	WT BL vs WT 8 wks		0.0512513
			0.315865
	Wheel		IVS;d	LVID;d	LVPW;d	IVS;s	LVID;s	LVPW;s				IVS;d	LVID;d	LVPW;d	IVS;s	LVID;s	LVPW;s
	WT		0.6388	4.54783	0.717167	0.906	3.52367	0.9275		WT		0.8075	4.685	0.734	0.966333	3.72967	0.911333
	KO		0.725833	4.18167	0.667167	0.960667	3.28633	0.777667		KO		0.774833	4.48233	0.661	0.984333	3.777	0.7505
	SEM		0.0515445	0.0359021	0.0551546	0.0883361	0.0847717	0.0754019		SEM		0.024534	0.093556	0.0543556	0.0363407	0.153982	0.031614
			0.0366928	0.150595	0.0509074	0.052446	0.12487	0.0873627				0.0497182	0.128864	0.0883214	0.0624514	0.145003	0.106904
	P values		0.192166	0.0396017	0.520381	0.606256	0.146907	0.223308		P values		0.568795	0.231926	0.497555	0.808312	0.827428	0.179684
	WT BL vs WT 8 wks		0.0120748
			0.33108
		WT		TRPV2-KO			SEM
		Forced	Voluntary	Forced	Voluntary
	Baseline	0.67475	0.6388	0.658	0.725833		0.0217806	0.0515445	0.0347155	0.0366928
	End of study	0.7875	0.8075	0.7318	0.774833		0.040997	0.024534	0.0539207	0.0497182
