# Supplementary material for: Transient Receptor Potential Vanilloid 2 Regulates Myocardial Response to Exercise
Source: PLoS One. 2015 Sep 10;10(9):e0136901. doi: 10.1371/journal.pone.0136901 (PMC4565583; doi:10.1371/journal.pone.0136901)
Supplement: S6 Dataset — (XLS) [file pone.0136901.s006.xls]

## Sheet: Fig6A
	BNP				Avgx10	SEMx10
WT	0.0421984									BNP	SEM
	0.0476956								WT	0.41318	0.0392226
	0.0453318								WT Voluntary	1.76115	0.345086
	0.0300463	0.041318	0.00392226		0.41318	0.0392226			TRPV2-KO	1.54367	0.247711
WT Voluntary	0.235424								TRPV2-KO Voluntary	1.98687	0.253595
	0.20166
	0.0765918								WT	0.554953	0.0548261
	0.190782	0.176115	0.0345086		1.76115	0.345086			WT Forced	2.14393	0.294209
TRPV2-KO	0.165702								TRPV2-KO	1.74082	0.319869
	0.0871715								TRPV2-KO Forced	2.06868	0.602027
	0.15822
	0.206374	0.154367	0.0247711		1.54367	0.247711
TRPV2-KO Voluntary	0.213652
	0.224274
	0.123564
	0.233258	0.198687	0.0253595		1.98687	0.253595
	BNP
WT	0.0638133
	0.0633725
	0.0544094
	0.040386	0.0554953	0.00548261		0.554953	0.0548261
WT Forced	0.240371
	0.247129
	0.155681	0.214393	0.0294209		2.14393	0.294209
TRPV2-KO	0.149339
	0.095833
	0.214641
	0.236514	0.174082	0.0319869		1.74082	0.319869
TRPV2-KO Forced	0.381565
	0.191224
	0.133662
	0.121021	0.206868	0.0602027		2.06868	0.602027

## Sheet: Fig6B
		TRPV2			GAPDH				TRPV2			GAPDH					TRPV2
	WT	38.21	37.23	37.49	23.07	22.84	22.8		34.51	35.24	33.79	19.13	20.29	20.14		WT	3.65441e-05
		34.05	33.85	35.07	19.28	19.25	19.28	TAC Tranilast	33.36	33.86	31.73	18.81	18.93	19.08			2.941e-05
		36.6	32.81	32.11	18.8	18.82	18.88		31.86	32.41	31.68	18.33	18.38	18.73			3.03769e-05	3.21103e-05	2.2344e-06
	Voluntary	35.38	37.23	33.26	19.87	19.05	19.13		31.89	32.41		18.45	18.71	18.96		Wheel	1.59068e-05
		35.43	35.58	33.02	19.18	19.05	19.07		31.71	31.82	31.58	18.59	18.94	18.99			2.04624e-05
		37.52	34.85	33.02	19.05	19.1	19.13	TAC PB	33.07	32.92	33.42	19.59	19.65	19.92			1.48759e-05	1.70817e-05	1.71635e-06
	Forced	33.95	34.01	33.24	20.24	19.86	19.84		No Ct	No Ct	No Ct	18.86	18.82	18.91		TM	7.24159e-05
		33.6	32.79	32.46	19.2	19.24	19.21		35.42	36.59	35.46	21	21.09	21.4			7.34268e-05
																	3.86278e-05	6.14902e-05	1.14349e-05
																TAC Tranilast	5.92291e-05
																	8.61175e-05
																	8.97746e-05
																	0.0001342	0.000103364	1.54539e-05
																TAC PB	9.14494e-05
		TRPV2	SEM
	WT Control	3.21103	0.22344														3.86278e-05	6.50386e-05	2.64108e-05
	WT Forced	6.14902	1.14349
	WT Voluntary	1.70817	0.171635
